# Supplementary material for: Ultrasound-Assisted Ferritin Extraction from Northern Pike Liver: An Innovative Approach for Chlorogenic Acid Encapsulation with Enhanced Thermal Stability
Source: Molecules. 2025 May 7;30(9):2080. doi: 10.3390/molecules30092080 (PMC12073890; doi:10.3390/molecules30092080)
Supplement: Supplementary file 1 [file molecules-30-02080-s001.zip]

Archive with 1 entries (1 files):
- molecules-3596882-supplementary.pdf
